# Supplementary material for: Ethnicity and Clinical Outcomes in Patients Hospitalized for COVID-19 in Spain: Results from the Multicenter SEMI-COVID-19 Registry
Source: J Clin Med. 2022 Mar 31;11(7):1949. doi: 10.3390/jcm11071949 (PMC8999367; doi:10.3390/jcm11071949)
Supplement: Supplementary file 1 [file jcm-11-01949-s001.zip]

Archive with 1 entries (1 files):
- jcm-1624478-supplementary.pdf
